# Supplementary material for: Morphometric synthesis of Pollimyrus (Teleostei, Mormyridae) with the description of four new species
Source: J Fish Biol. 2024 Nov 24;106(3):846–92. doi: 10.1111/jfb.15983 (PMC11949749; doi:10.1111/jfb.15983)
Supplement: Supplementary file 2 — File S2. Raw data tables. [file JFB-106-846-s001.xlsx]

## Sheet: README
Supplementary Information S2
Morphometric synthesis of Pollimyrus (Teleostei, Mormyridae) with the description of four new species
Katrien DIERICKX1,*; Soleil WAMUINI LUNKAYILAKIO2; Roger BILLS3; Emmanuel VREVEN4
1Department of Archaeology and Cultural History, NTNU University Museum, NTNU, Trondheim, Norway
1,4Ichthyology, Section Vertebrates, Department Biology, Royal Museum for Central Africa, Tervuren, Belgium
2Institut Supérieur Pédagogique (ISP) de Mbanza-Ngungu, Kongo Central, République Démocratique du Congo
3,4South African Institute for Aquatic Biodiversity (SAIAB), Makhanda, South Africa
*Corresponding authors: katrien.dierickx.icht@gmail.com
2Email: s.wamuini@gmail.com
3Email: ir.bills@saiab.nrf.ac.za
4Email: emmanuel.vreven@africamuseum.be
This datafile contains the raw measurement and meristic data used for the analysis. It also contains an overview of qualitative observations made per specimen.
Abbreviations used for the measurements and the meristics and qualitative characteristics are explained in the methodology section of the main text

## Sheet: Measurements
ID	Locality	Taxon	Collection number	Type	SL (mm)	TL	PDL	PAL	PPL	PVL	LD	LA	LP	LV	pD	PPF	CPL	CPD	BL	HW	HL	SPE	SCE	Na	OD	LJW	UJW	BD	Snl	IOW	pO
52	Boma	"P. fasciaticeps"	RMCA P.18755		72.9	83.35	42.43	39.45	17.23	27.14	16.25	21.32	15.42	7.55	32.4	11.88	14.25	3.88	11.69	8.2	15.39	6.65	5.3	1.35	3.16	2.11	2.27	20.93	2.03	5.85	9.22
51	Lefini	"P. fasciaticeps"	RMCA 2007.031.P.1339		55.62	66.75	35.56	31.2	14.18	21.51	11.34	17.2	12.77	4.9	22.89	9.19	10.64	3.22	10.61	6.91	13.61	6.4	4.91	1.1	3.71	2.28	1.76	17.66	2.22	5.28	7.85
55	Lefini	"P. fasciaticeps"	RMCA 2007.031.P.1340		55.46	64.68	33.88	29.65	13.47	20.31	11.91	17.47	12.64	5.61	23.14	8.8	9.93	2.55	9.84	7.95	13.14	6.39	4.72	0.95	3.39	2	1.97	15.24	2.03	5.03	7.9
53	N'Sele, Pool Malebo	"P. fasciaticeps"	RMCA 2007.033.P.0829		57.42	69.07	36.1	31.43	15.02	22.69	12.81	16.51	13.55	6.35	26.19	9.86	10.62	3.04	9.23	7.02	13.29	6.29	5.11	1.18	3.4	2.09	2.17	17.25	2.33	5.59	7.7
45	Pool Malebo	"P. fasciaticeps"	RMCA 2007.033.P.0830-0833		50.51	59.64	30.82	28.06	13.6	20.2	10.76	14.43	11.79	4.9	22.33	8.17	10.13	2.74	9.03	6.3	12.33	5.79	4.59	0.99	3.04	1.55	1.56	16.3	1.78	4.66	7.24
peth1	Nile	C. petherici	BMNH 1862.6.17.92/1862.6.17.22-23	Syn	194.2	229.73	110.35	121.12	43.65	74.2	62.94	38.18	40.41	23.34	99.33	37.67	39.39	14.56	47.62	22.23	39.79	20	15.96	2.23	7.24	5.86	5.58	62.14	6.73	13.27	20.51
peth2	Nile	C. petherici	BMNH 1862.6.17.92/1862.6.17.22-23	Syn	175.34	204	98.7	107.27	39.39	65.14	59.34	36.98	35.53	19.53	91.32	28.75	36.82	12.83	42.04	18.08	34.94	18.4	14.62	2.48	8.96	4.86	5.45	54.11	5.69	12.15	18.15
peth3	Nile	C. petherici	BMNH 1862.6.17.92/1862.6.17.22-23	syn	127.52	149.71	71.59	80.75	29.33	51.52	39.78	25.31	26.09	15.61	63.1	23.91	26.93	8.28	29.07	13.71	27.09	13.75	10.67	1.9	6.25	3.42	2.64	36.4	4.42	8.83	14.03
PlagT2	Matadi	C. plagiostoma	BMNH 1898.11.12.13-14	Syn	88.43	106.6	48.4	51.1	20.8	33.29	30.41	23.4	18.37	11.04	45.42	14.79	19.16	3.74	18.1	9.04	18.96	8.3	6.77	1.47	3.62	3.14	2.64	28.09	3.55	7.07	10.14
PlagT1	Matadi	C. plagiostoma	BMNH 1989.11.12.13-14	Syn	100.22	119.47	58.65	55.86	24.86	36.42	37.95	27.82	22.31	13.38	52.9	17.04	18.84	4.82	19.9	12.13	22.25	10.1	8.17	1.6	4.29	3.74	4.07	34.7	4.9	8.23	12.66
65	Boma	C. plagiostoma	RMCA P.15059-15060		84.89	101.17	45.38	48.66	20.42	32.09	29.86	23.72	17.97	9.71	43.3	14.17	17.18	3.53	17.08	9.3	18.6	8.09	6.4	1.46	3.7	2.31	2.72	27	3.24	6.68	10.5
66	Boma	C. plagiostoma	RMCA P.15059-15060		107.45	128.26	63.7	63.53	26.56	38.65	39.89	29.12	22.81	13.08	55.58	18.37	19.4	4.86	23.5	12.1	24.3	10.6	8.79	1.88	4.62	3.51	3.45	36.46	4.79	8.06	13.5
67	Boma	C. plagiostoma	RMCA P.631		68.73	81.6	38.98	39.8	16.55	26.31	23.29	17.48	15.24	7.86	34.83	11.05	14.74	2.85	13.6	7.59	14.96	6.79	5.27	1.35	3.21	1.77	2.19	20.61	2.68	5.79	8.43
64	Boma	C. plagiostoma	RMCA P.632		110.7	126.38	63.3	63.9	25.53	39.63	38.64	30.71	22.86	13.65	55.1	18.82	21.5	4.74	24.92	12.3	23.19	10.82	8.67	1.69	5.63	3.57	3.39	38.21	3.88	7.59	12.69
Bad1	West-Africa	P. adspersus	BMNH 1865.5.3.41	Syn	57.94	67.54	36.73	31.86	14.98	20.86	13.97	16.6	13.2	5.78	25.69	9.65	10.31	3.41	9.8	6.95	13.6	6.24	4.69	1.2	3.4	2.05	2.06	17.49	1.6	5.02	7.72
Bad2	West-Africa	P. adspersus	BMNH 1865.5.3.41	Syn	58.88	70.5	37.6	33.58	14.45	21.63	12.89	17.92	14.5	6.23	24.81	10.02	10.65	3.53	11.32	7.09	13.67	6.81	5.15	1.3	3.77	2.27	2.19	18.65	1.44	5.58	8.13
AdspT1	La Soi, Lomé	P. adspersus	RMCA P.73181-73183		61.64	73.07	39.77	36.72	16.5	26.28	12.57	18.01	14.96	6.36	25.61	11.63	11.31	3.56	11.59	7.85	14.71	6.91	5.39	1.16	3.55	2.3	2.3	22.51	1.92	5.84	8.02
AdspT2	La Soi, Lomé	P. adspersus	RMCA P.73181-73183		54.32	64.93	34.4	31.2	14.8	23.03	11.57	16.26	13.56	5.35	22.6	10.34	9.23	3.65	9.12	7.52	13.2	5.97	5.02	1.1	2.73	1.87	1.92	19.67	1.7	5.54	7.24
brevB	Uele	P. brevis	BMNH 1912.12.6.1	Syn	50.2	58.71	33.9	32.39	13.67	22.62	9.61	12.27	11.52	5.58	17.9	10.75	7.63	3.57	10.49	7.22	12.34	5.52	4.69	1.35	2.35	2.9	2.74	16.09	1.86	5.5	7.57
brevT	Uele	P. brevis	RMCA P.1804	Syn	53.96	62.29	36.36	33.61	15.32	22.99	11	13.11	11.04	6.11	20.67	8.73	8.19	4.3	10.09	8.09	13.44	5.96	4.62	1.31	2.52	3.46	2.57	15.69	1.92	5.27	8.53
brev1	Uele	P. brevis	RMCA P.1842-1843		56.85	65.47	38.47	34.99	16.78	25.05	11.13	14.81	11.62	6.27	21.87	10.11	8.68	4.19	10.58	8.08	14.87	6.68	5.34	1.21	2.98		2.62	17.9	1.99	5.93	8.85
brev2	Uele	P. brevis	RMCA P.1842-1843		51.79	57.95	34.79	31.89	14.23	23.06	9.6	12.83	12.03	5.79	18.11	10.66	7.97	3.18	10.17	6.84	12.76	5.46	4.36	1.1	2.58	2.5	2.17	15.17	1.89	4.76	7.66
brev1844	Uele	P. brevis	RMCA P.1844		57.71	67.18	38.72	36.3	15.77	25.75	11.69	15.09	13.18	6.47	21.18	10.7	8.78	4.08	10.52	8.51	14.7	6.86	5.62	1.41	3.12	3	3.07	16.96	2.16	5.15	8.55
castel1	Lake Ngami	P. castelnaui	BMNH 1910.5.31.11-12	Syn	62.52	70.38	41.31	39.02	16.31	26.4	11.43	14.6	12.96	6.06	23.83	11.94	10.58	4.6	12.93	7.78	14.45	6.11	4.77	1.46	2.69	3.19	2.81	19.51	1.72	5.5	9.1
castel2	Lake Ngami	P. castelnaui	BMNH 1910.5.31.11-12	Syn	58.32	66.4	38.48	35.03	15.09	24.13	11.35	14.76	12.23	5.68	22.65	9.95	9.56	3.94	11.41	7.05	13.04	6.01	4.73	1.32	2.59	2.83	2.35	17.22	1.75	5.41	7.86
castel3	Calundo Lake	P. castelnaui	RMCA P.158004-012		57.24	66.36	37.4	34.28	14.54	23.89	10.66	15.18	12.12	5.74	22.56	10.44	9.82	3.38	11.03	6.77	12.44	5.42	4.12	1.03	2.37	2.19	1.95	16.69	1.42	3.95	7.41
castel4	Okavango	P. castelnaui	RMCA 1989.012.P.553-567		51.59	60.66	32.56	32.29	13.6	21.95	10.46	12.57	11.96	5.74	20.66	8.74	8.65	3.28	11.82	7.42	12.13	5.25	4.04	1.12	2.25	1.85	1.9	14.96	1.59	4.04	8.15
Kon189	Kwando	P. cuandoensis	ZSM 39522	Para	51.34	54.22	33.18	30.25	13.89	20.89	8.22	11.35		5.01	18.69	8.41	9.88	3.95	9.33	6.75	11.97	5.32	4.41	1.19	2.62	2.53	2.42	12.95	1.64		7.51
Kon31G	Kwando	P. cuandoensis	ZSM 39522	Para	39.81	45.42	26.91	24.41	11.04	17.04	6.56	8.87	8.2	4.48	15.52	6.45	8.05	3.33	7.54	4.94	10.33	4.49	3.44	1.14	1.98	2.01	1.56	11	1.48	5.18	6.36
Kon27G	Kwando	P. cuandoensis	ZSM 39522	Para	47.83	53.01	33.09	29.11	13.32	20.62	7.99	10.91		5.31	18.37	8.01	8.31	3.14	9.63	6.06	12.28	4.97	3.84	1.11	2.34	2.21	2.1	13.61	1.61	4.92	7.75
Kon19G	Kwando	P. cuandoensis	ZSM 39522	Para	51.66	57.33	33.94	31.4	14.1	21.9	8.41	11.83		5.94	20.73	9.25	9.83	4.32	9.45	6.86	12.39	5.51	4.26	1.31	2.65	2.51	1.91	14.11	1.66		7.61
Kon16G	Kwando	P. cuandoensis	ZSM 39522	Para	52.7	60.03	34.37	31.99	14.52	22.13	9.96	12.43	11.54	5.96	21.32	8.55	9.03	4.25	10.4	7.83	13.71	5.75	4.76	1.36	2.12	2.37	2.28	15.73	1.95	5.65	8.34
Kon39G	Kwando	P. cuandoensis	ZSM 39522	Para	38.11	43.63	25.44	22.92	10.87	16.09	6.65	8.5	8.18	4.16	14.8	6.13	6.98	2.74	6.59	5.77	9.64	4.21	3.27	0.91	1.64	1.45	1.43	10.74	1.4	3.78	5.79
Kon23G	Kwando	P. cuandoensis	ZSM 39522	Para	38.84	43.03	25.58	23.36	10.62	16.36	6.3	7.74	8.2	4.24	15	6.25	8.09	3.1	7.16	6.05	9.55	3.99	3.42	0.9	1.94	1.4	1.49	9.95	1.25	3.7	6.06
Kon22G	Kwando	P. cuandoensis	ZSM 39522	Para	42.47	48.62	28.56	26.52	12.02	18.66	7.2	9.3	8.26	5.04	16.44	7.13	7.85	3.52	8.23	6.44	11.01	4.59	3.74	1.14	1.73	1.59	1.7	11.56	1.76	4.05	6.93
Kon17G	Kwando	P. cuandoensis	ZSM 39522	Para	45.63		30.01	27.69	12.83	18.41	7.74	10.39		5.38	17.14	7.63	8.49	3.24	8.3	6.49	11.78	4.8	3.75	1.18	2.18	1.6	1.85	12.6	1.61	4.11	7.4
Kon28G	Kwando	P. cuandoensis	ZSM 39522	Para	42.74	48.7	27.92	25.22	11.57	17.67	7.66	10.07	9.1	4.87	17.23	7.05	7.8	2.98	7.58	6.04	10.36	4.57	3.72	0.89	1.95	1.41	1.38	10.99	1.35	3.19	6.01
Kon02G	Kwando	P. cuandoensis	ZSM 39522	Para	45.83		29.96	27.56	12.04	18.99	7.95	11.04		5.09	18.53	7.66	8.55	3.4	8.85	5.73	11.01	4.6	3.7	1.14	2.3	1.84	1.75	12.2	1.68	2.87	6.49
CuH	Kwando	P. cuandoensis	ZSM 41805	Holo	44.11	51.6	29.4	27.07	13.16	19.13	8.01	9.8	9.63	5.07	17.65	7.9	7.96	3.87	8.01	6.6	11.82	5.36	4.26	1.26	2.21	2.43	1.83	12.55	1.47	5.66	7.44
ebP4	Agnébi	P. eburneensis	MNHN IC-1970.0006	Para	74.62	82.04	52.1	48.55	18.63	31.19	12.48	17.45	11.81	7.9	23.85	13.37	10.58	5.2	17.36	8.85	15.87	7.73	5.77	1.33	1.94	2.57	2.55	15.08	2.28	6.21	10.4
ebP3	Agnébi	P. eburneensis	MNHN IC-1970.0086	Para	48.07	54.82	32.6	31.49	12.83	20.89	7.66	11.73	9.62	5.96	15.07	8.18	7.08	3.32	10.85	7.77	11.2	4.63	3.85	0.82	1.64	1.81	1.36	9.09	1.73	4.39	7.24
ebP2	Agnébi	P. eburneensis	MNHN IC-1979.0135	Para	53.22	61.44	36.85	32.43	13.89	21.06	8.87	11.83	8.39	6.45	19.15	9.12	9.13	3.59	10.95	6.54	12.36	4.82	4.3	1.03	1.39		1.6	10.78	1.3	4.95	7.84
ebP1	Agnébi	P. eburneensis	MNHN IC-1990.0376	Holo	72.94	80.08	48.88	44	17.75	29.21	11.1	15.29	10.69	7.33	23.63	12.97	10.92	4.76	14.78	8.13	15.31	6.59	5.37	1.32	2.05	2.02	2.18	13.63	2.23	5.35	9.26
eb2	Ebié	P. eburneensis	RMCA 1973.005.P.0049-0053	Para	75.9	86.29	53.24	48.3	19.6	31.82	12.5	19.37	12.48	8.2	25.98	13.1	11.25	4.89	14.52	9.14	17.85	6.98	6.02	1.67	2.12	3.12	2.79	15.43	2.5	5.76	11.2
eb1	Ebié	P. eburneensis	RMCA 1973.005.P.0049-0053	Para	67.82	78.85	47.73	40.64	17.77	27.93	11.98	15.51	11.44	7.55	23.49	11.97	10.31	4.37	13.14	7.71	16.1	6.82	5.63	1.43	2.08	3.96	2.44	13.17	2.29	5.13	9.97
eb4	Ebié	P. eburneensis	RMCA 1973.005.P.0049-0053	Para	59.09	66.76	41.28	37.25	15.05	24.88	9.03	12.8	10.13	6.61	19.19	10.89	8.75	3.71	12.88	7.12	14.02	5.6	4.84	1.19	1.47	2.32	2.16	12.61	2.12	5.29	8.59
eb3	Ebié	P. eburneensis	RMCA 1973.005.P.0049-0053	Para	70.14	78.97	49.5	44.27	18.42	29.57	12.31	16.3	12.24	7.8	23.62	12.65	8.93	4.88	14.77	8.55	16.77	6.74	5.71	1.43	2.06	3.81	2.72	14.9	2.45	5.9	10.53
56	Kinshasa	P. fasciaticeps	RMCA P.7243	Holo	49.29	57.49	30.35	29.03	13.48	20.18	10.99	13.64	10.51	4.87	21.42	8.35	10.19	3.56	8.57	7.43	12.44	6.22	4.6	0.9	3.33	2.1	1.77	13.97	1.64	5.15	6.49
GutH	Kribi	P. guttatus	ANSP 65504	Holo	39.54	48.89	25.8	25.98	11.45	17.29	8.72	10.73	10.32	4.32	16.6	6.72	7.15	2.67	7.66	4.21	9.71	4.71	3.38	1.08	2.44	1.38	1.38	12.32	1.33	3.84	5.5
gutx	Kribi	P. guttatus	ANSP 65505	Para	36.3	43.4	23.59	23.9	10.82	16.32	7.79	9.09	9.1	3.89	14.9	6.67	6.5	2.6	6.9	4.91	9.59	4.23	2.92	0.86	2.27	1.59	1.5	11.16	1.27	3.25	5.35
gut10	Kribi	P. guttatus	ANSP 65506	Para	39.15	45.24	25.98	24.34	10.95	17.09	7.75	10.1	9.08	3.73	15.24	7	6.34	2.73	7.36	4.9	9.35	4.35	3.1	0.9	2.55	1.62	1.3	12	1.13	4.07	5.49
gut9	Kribi	P. guttatus	ANSP 65506	Para	37.02	43.16	24.05	23.65	10.83	16.9	8.15	9.53	9.4	4.1	14.65	7.26	6.63	2.61	6.8	5.07	9.76	4.11	2.76	0.87	2.16	1.51	1.38	11.88	1.3	4.07	5.47
2	Pont Kimbozi, Luki	P. ibalazambai sp. nov.	RMCA 2017.014.P.0001	Para	76.01	88.79	47.99	43.25	17.82	28.76	16	23.48	19.79	6.7	31.77	14.09	13.9	4.31	14.61	9	16.01	7.51	5.61	1.42	3.88	2.51	2.83	26.14	2.51	6.33	8.93
8	Pont Kimbozi, Luki	P. ibalazambai sp. nov.	RMCA 2017.014.P.0002	Holo	70.22	83.2	43.72	39.8	17.49	27.89	14.41	21.05	18.01	6.7	30.47	13.01	12.23	3.8	12.7	8.66	15.55	6.95	5.69	1.37	4.05	2.28	2.68	23.61	2.49	6.3	8.6
3	Pont Kimbozi, Luki	P. ibalazambai sp. nov.	RMCA 2017.014.P.0003-0005	Para	67	78.82	42.03	38.6	17.14	27.28	15.15	20.02	17.64	6.65	29.88	11.99	12.81	3.64	11.91	8.05	14.91	6.73	5.08	1.4	3.57	2.39	2.85	22.44	2.46	5.68	8.38
4	Pont Kimbozi, Luki	P. ibalazambai sp. nov.	RMCA 2017.014.P.0003-0005	Para	79.25	93.98	49.35	46.87	18.84	31.71	16.76	23.87	19.41	7.37	33.14	14.72	14.69	4.12	15.78	9.29	16.83	8.05	5.89	1.48	4.39	2.7	2.88	26.85	2.47	6.71	9.69
5	Pont Kimbozi, Luki	P. ibalazambai sp. nov.	RMCA 2017.014.P.0003-0005	Para	71.81	84.31	44.65	41.28	16.88	28.49	16.59	21.65	19.55	6.85	31.37	12.44	13.05	3.89	12.74	8.27	15.65	7.15	5.56	1.44	4.15	2.43	2.87	22.07	1.93	6.08	8.9
6	Pont Kimbozi, Luki	P. ibalazambai sp. nov.	RMCA 2017.014.P.0006-0007	Para	67.71	79.1	41.33	38.73	16.29	26.27	15.62	20.46	16.31	6.5	29.48	11.84	13.19	3.62	12.49	8.12	14.8	6.79	5.41	1.37	3.59	2.1	2.94	19.98	2.32	6.93	8.11
7	Pont Kimbozi, Luki	P. ibalazambai sp. nov.	RMCA 2017.014.P.0006-0007	Para	67.47	80.14	43.15	39.61	16.26	26.6	15.5	18.93	16.07	5.68	30.98	12.08	13.11	4.06	13.3	8.29	15.36	6.71	5.12	1.37	3.8	2.57	2.94	21.26	2.46	6.13	8.6
36	Pont Kimbozi, Luki	P. ibalazambai sp. nov.	RMCA 2017.014.P.0008-0009	Para	70.66	82.05	46.12	40.68	17.46	27.99	14.71	20.62	17.81	6.83	28.49	12.63	12.18	4.03	13.25	8.34	15.89	7.68	5.8	1.34	4.23	2.39	2.86	23.84	2.48	6.29	8.73
37	Pont Kimbozi, Luki	P. ibalazambai sp. nov.	RMCA 2017.014.P.0008-0009	Para	71.39	84.99	44.38	40.53	17.4	28.3	15.81	20.79	18.57	6.81	31.12	12.5	13.48	4.08	12.33	8.18	15.82	7.25	5.66	1.5	4.17	2.37	2.62	22.63	2.03	6.4	8.94
11	Pont Kimbozi, Luki	P. ibalazambai sp. nov.	RMCA 2017.014.P.0010-0015	Para	66.47	78.42	41.7	39.27	16.79	25.54	14.12	19.79	16.49	7.38	27.9	11.38	12.58	3.66	13.24	7.27	15.04	6.69	5.11	1.24	3.67	2.27	2.36	21.41	1.71	5.57	8.2
12	Pont Kimbozi, Luki	P. ibalazambai sp. nov.	RMCA 2017.014.P.0010-0015	Para	65.75	75.79	41.15	37.17	15.95	25.68	13.39	19.12	15.22	5.88	27.33	11.35	12.09	3.63	12.21	7.71	14.67	6.75	5.31	1.25	3.98	2.46	2.5	20.57	1.9	5.6	8.39
13	Pont Kimbozi, Luki	P. ibalazambai sp. nov.	RMCA 2017.014.P.0010-0015	Para	64.63	76.73	39.92	36.48	15.25	25.03	15.08	18.43	17.33	6.2	28.65	10.88	12.29	3.57	11.65	8	14.04	6.75	4.92	1.32	3.74	2.25	2.59	19.89	2.04	5.5	8.16
14	Pont Kimbozi, Luki	P. ibalazambai sp. nov.	RMCA 2017.014.P.0010-0015	Para	71.88	84.3	44.17	41	16.91	27.35	15.89	20.27	18.19	6.98	31	12.54	11.9	3.8	13	7.8	15.43	7.3	5.55	1.32	3.91	2.19	2.42	20.04	2.58	5.58	8.95
15	Pont Kimbozi, Luki	P. ibalazambai sp. nov.	RMCA 2017.014.P.0016-0017	Para	70.05	82.63	43	40.69	16.61	27.73	15.48	20.98	17.04	6.21	29.99	11.74	12.85	3.63	13.4	8.2	14.92	6.7	5.12	1.37	3.63	2.2	2.39	21.52	2.47	5.91	8.23
16	Pont Kimbozi, Luki	P. ibalazambai sp. nov.	RMCA 2017.014.P.0016-0017	Para	74.38	84.27	45.74	42.57	16.77	28.8	16.18	21.37	17.2	7.2	31.58	12.01	13.06	3.81	13.35	8.31	15.71	7.34	5.81	1.28	3.96	2.4	2.79	20.41	2	6.12	8.92
17	Pont Kimbozi, Luki	P. ibalazambai sp. nov.	RMCA 2017.014.P.0018-0019	Para	70.15	81.76	42.72	39.43	17.1	27.21	16.77	21.13	17.59	6.6	31.72	12.17	12.17	4.03	12.72	8.55	15.12	7.1	5.37	1.3	3.6	2.49	2.38	22.39	1.73	6.11	8.52
18	Pont Kimbozi, Luki	P. ibalazambai sp. nov.	RMCA 2017.014.P.0018-0019	Para	69.78	80.39	42.09	39.42	16.63	26.59	14.62	20.18	18.09	6.27	29.78	11.74	13.55	3.95	13.25	7.88	14.6	6.72	4.93	1.25	3.67	2.3	2.55	20.62	2.3	5.57	8.49
19	Pont Kimbozi, Luki	P. ibalazambai sp. nov.	RMCA 2017.014.P.0010-0015	Para	64.58	74.48	39.48	36.13	15.5	25.17	15.02	18.31	16.36	7	28.09	11.99	12.22	3.36	11.55	7.58	14.3	6.7	5.19	1.44	3.9	2.18	2.26	21.35	2.12	5.63	8.11
20	Pont Kimbozi, Luki	P. ibalazambai sp. nov.	RMCA 2017.014.P.0010-0015	Para	67.01	81.14	42.07	37.57	15.8	24.79	14.87	21.5	18.44	7.09	30.13	11.83	12.84	3.84	11.74	8.2	14.87	7.1	5.67	1.3	3.57	2.07	2.45	21.43	2.4	6.15	8.32
21	Pont Kimbozi, Luki	P. ibalazambai sp. nov.	RMCA 2017.014.P.0020-0021	Para	77.48	89.48	48.18	43.02	18.4	28.7	17.62	23.53	19.3	6.99	32.99	13.1	14.25	4.28	14.73	8.89	16.42	7.35	5.3	1.37	4.03	2.45	2.99	25.31	2.57	6.68	9.47
22	Pont Kimbozi, Luki	P. ibalazambai sp. nov.	RMCA 2017.014.P.0020-0021	Para	70.69	83.36	43.37	40.09	16.95	27.14	16.49	22.1	18.95	6.31	30.64	11.6	12.71	3.47	13.11	8.6	15.21	7.1	5.39	1.42	3.64	2.35	2.74	20.61	1.87	5.71	8.77
isi	Nile	P. isidori	MNHN IC-2612		37.13	40.78	23.98	23.17	9.78	16.63	8.85	9.01	10.34	3.76	16.31	6.98	7.08	3.18	6.83	4.95	9.48	4.25	3.21	0.82	2.35			11.18	1.19	4.2	5.41
isiT	Nile	P. isidori	MNHN IC-4209	Holo	84.33	98.02	53.78	52.88	21.09	37.24	18.94	22.61	17.48	8.98	36.12	18.08	16.09	6.26	16.15	10.02	19.67	8.14	6.48	1.64	4.51	3.33	3.2	26.92	3.28	7.19	11.28
unk3	Lugenda	P. krameri sp. nov	SAIAB 73892	Holo	45.57	51.45	30.43	27.63	12.13	18.55	7.88	11.16	9.36	4.92	16.87	7.6	7.65	3.62	8.87	6.08	11.3	4.49	3.59	0.93	1.75	1.66	2.23	12.15	1.53	3.58	7.26
unk4	Lugenda	P. krameri sp. nov	SAIAB 237203	Para	48.68	57.13	33.05	30.3	12.97	21.02	8.51	11.23	9.35	5.12	17.9	8.99	8.76	3.83	9.6	6.45	12.25	4.83	3.95	1.12	1.75	1.98	2.39	12.34	1.65	4.05	7.46
macu1	Luluabourg	P. maculipinnis	AMNH I-12355	Holo	52.92	58.14	34.17	29.96	14.25	21.73	10.07	15.97	10.5	5.6	21.71	9.25	9.95	3.15	8.51	7.46	13.37	6.59	4.9	1.03	3.84	2.44	2.36	16.2	1.93	5.51	7.82
macu2	Luluabourg	P. maculipinnis	AMNH I-12400	Para	53.89	63.25	35.04	32.32	14.16	23	10.52	15.2	11.83	5.66	22.4	10.41	9.12	3.43	10.16	6.75	13.64	6.34	4.6	0.93	3.69	2.36	2	16.97	1.49	5.32	7.79
MarH	Lisikili	P. marianne	SAIAB 66943	Holo	63.92	72.27	40.97	37.05	16	25.91	11.75	15.67	14.22	6.91	25.48	10.04	13.12	4.69	11.45	8.43	14.39	5.68	4.18	1.2	2.59	2.71	2.62	15.56	2.12	4.64	9.03
171	Lisikili	P. marianne	SAIAB 66944	Para	57.93	64.63	36.24	33.15	14.45	22.56	10.59	13.66	11.65	5.52	23.87	9.31	11.38	3.88	10.2	7.59	12.48	5.57	4.38	1.2	2.66	2.06	2.18	14.66	1.97	5.06	7.53
169	Lisikili	P. marianne	SAIAB 66944	Para	64.14	71.43	40.72	36.44	16.82	25.75	12.87	15.66	14.13	7.09	28.03	10.9	12.2	4.55	10.93	9.04	14.73	6.1	5.01	1.5	2.6	2.43	2.5	16.11	1.9	5.09	9.11
163	Lisikili	P. marianne	SAIAB 66944	Para	59.41	66.71	38.63	35.44	15.21	24.4	11.02	14.66	11.77	6.23	23.71	9.69	10.69	3.91	10.74	7.92	13.13	5.67	4.5	1.23	2.88	2.04	2.6	16.04	1.75	5	7
159	Lisikili	P. marianne	SAIAB 66944	Para	66.26	74.67	41.25	38.77	16.69	26.28	12.49	15.92	14.91	7.18	27.68	10.52	12.93	4.35	12.62	8.72	14.63	6.38	4.7	1.26	2.84	2.4	2.55	16.02	1.98	5.42	8.92
108	Lisikili	P. marianne	SAIAB 66944	Para	61.75	70.31	38.8	34.95	15.02	24.23	11.97	15.6	13.05	6.56	25.9	10.1	10.6	4.15	11.17	7.94	13.52	5.96	4.72	1.21	2.71	2.25	2.67	15.58	2.09	5.1	8.08
106	Lisikili	P. marianne	SAIAB 66944	Para	66.6	74.67	41.12	38.23	16.68	26.35	12.68	15.97	13.14	6.7	27.81	10.21	13.16	4.4	12.39	8.82	14.64	6.4	4.97	1.44	2.77	2.64	2.65	16.43	2.02	5.52	8.74
105	Lisikili	P. marianne	SAIAB 66944	Para	62.48	73.02	40.09	36.16	15.91	24.65	11.8	16.53	14.33	6.77	25.58	9.67	11.58	4.59	11.32	8.39	13.7	6.27	4.97	1.28	2.81	2	2.45	15.84	1.82	5.24	8.46
100	Lisikili	P. marianne	SAIAB 66944	Para	63.53	72.97	41.63	37.7	16.47	26.16	11.77	15.11	13.8	6.64	25.27	10.48	11.44	4.37	11.48	8.45	14.47	5.99	4.92	1.3	2.72	2.29	2.73	16.53	2.1	5.37	8.95
95	Lisikili	P. marianne	SAIAB 66944	Para	63.12	71.87	38.63	36.67	15.85	25.07	12.26	15.13	13.21	6.67	25.98	9.76	11.72	4.16	12.05	8.23	13.84	5.89	4.42	1.33	2.74	2.26	2.32	14.96	1.93	5.47	8.47
93	Lisikili	P. marianne	SAIAB 66944	Para	63.95	75.5	41.51	36.91	16.87	25.79	12.11	16.12	15.04	7.03	26.01	9.8	12.7	4.72	11.28	8.73	14.92	6.2	5	1.43	3.13	2.6	2.81	16.09	1.98	4.85	9.27
nc9	Katonga	P. nigricans	BMNH 1906.5.30.85-94	Syn	80.35	93.64	54.47	50.19	21.4	35.37	15.32	18.83	18.02	8.33	30.59	15.79	12.5	5.95	15.23	11.03	19.25	7.95	6.19	1.65	3.1	4.03	2.92	24.59	2.72	4.95	12.43
nc8	Katonga	P. nigricans	BMNH 1906.5.30.85-94	Syn	77.01	89.1	51.25	46.57	21.05	31.82	13.76	16.8	17.28	7.77	29.17	13.42	13.56	6	13.79	10.65	19.7	8.18	5.96	1.67	3.23	3.42	4.18	20.14	2.48	4.91	12.58
nc7	Katonga	P. nigricans	BMNH 1906.5.30.85-94	Syn	79.95	91.11	51.54	48.75	20.87	33.4	14.11	19.46	17	7.14	30.88	13.1	13.8	5.8	15.55	9.7	18.93	7.87	6.24	1.43	2.9	3.71	3.57	19.09	2.81	5.78	12.27
nc6	Katonga	P. nigricans	BMNH 1906.5.30.85-94	Syn	76.88	87.44	50.62	47.28	19.99	33.2	13.93	16.86	17.24	7.61	28.87	15.75	13.95	5.71	14.72	10.04	18.46	7.6	6.16	1.55	3.15	3.73	3.87	22.92	2.37	6.75	11.94
nc5	Katonga	P. nigricans	BMNH 1906.5.30.85-94	Syn	77.09	88.62	50.34	45.67	20.42	31.03	12.78	17.17	17.36	7.38	29.84	12.8	15.43	6.24	15.48	10.29	19.17	7.76	6.27	1.72	2.99	3.9	3.56	21.36	2.85	6.63	11.97
nc4	Katonga	P. nigricans	BMNH 1906.5.30.85-94	Syn	86.75	98.18	57.58	54.19	23.28	37.64	14.82	18.18	18.31	8.27	32.37	17.02	15.61	5.98	17.28	11.77	21.45	8.05	7.1	1.53	4.08	4.18	4.3	25.73	3.2	5.86	13.7
nc3	Katonga	P. nigricans	BMNH 1906.5.30.85-94	Syn	77.48	88.25	50.46	47.55	20.6	33.73	14.4	19.07	17.06	7.83	28.56	16.25	13.13	5.75	16.01	10.12	19.27	8.2	6.57	1.38	3.19	3.82	3.67	24.08	2.65	7.32	12.27
nc2	Katonga	P. nigricans	BMNH 1906.5.30.85-94	Syn	85.75	98.29	58	53.6	23.61	38.63	15.38	19.14	18.17	8.72	30.41	17.99	13.7	5.99	16.7	11.27	20.95	8.53	6.97	1.68	3.35	3.99	3.38	24.65	2.66	6.89	14.1
nc1	Katonga	P. nigricans	BMNH 1906.5.30.85-94	Syn	80.17	90.79	51.87	47.85	21.58	31.89	12.81	18.58	17.42	7.93	29.46	13.72	14.34	5.63	15.39	10.81	19.36	7.98	6.06	1.45	3.13	3.64	3.17	19.79	2.61	6.17	12.56
npkB2	Kutu	P. nigripinnis	BMNH 1899.9.26.28-29	Syn	72.47	84.93	45.45	44.05	19.3	28.28	16.37	20.54	18.56	7.91	30.35	10.75	13.12	3.28	16.09	8.09	17.02	8.07	6.1	1.25	4.12	3.17	2.74	20.61	2.42	5.6	9.39
npKB1	Kutu	P. nigripinnis	BMNH 1899.9.26.28-29	Syn	95.21	112.26	63.23	61.35	27.32	39.78	20.27	26.23	25.2	10.59	36.92	15.36	15.9	4.83	23.49	11.62	24.06	10.76	7.8	1.88	5.78	4.25	3.89	29.23	3.32	7.73	13.7
npU	Uerré	P. nigripinnis	RMCA P.344	Syn	61.28	73.47	40.47	37.37	18.26	25.51	11.34	17.21	16.34	7.23	23.69	9.93	10.09	3.15	13.25	8.19	16.61	8.09	5.42	1.29	4.2	3.12	2.85	17.26	2.55	6.43	9.3
npK608	Kutu	P. nigripinnis	RMCA P.608	Syn	78.79	89.85	48.67	48.54	22.12	31.12	18.62	22.6	20.13	8.65	33.18	12.04	13.55	3.74	18.24	9.24	18.95	9.01	7.01	1.45	4.37	3.01	3.06	22.76	3.29	6.68	10.37
npK609	Kutu	P. nigripinnis	RMCA P.609	Syn	88.51	103.03	58.18	54.06	24.03	33.1	18.54	23.99	23.63	9.5	34.57	13.67	15.42	4.3	19.82	10.55	21.36	10.16	7.9	1.49	5.14	3.66	3.79	25.4	3.1	7.62	12.25
npK610	Kutu	P. nigripinnis	RMCA P.610	Syn	102.23	120.77	66.66	62.54	28.22	40.16	22.81	28.06	25.41	10.7	39.84	15.86	16.73	4.55	22.78	12.52	25.44	12.92	9.16	1.73	5.81	4.05	3.82	29.74	3.74	8.35	14.26
npK611	Kutu	P. nigripinnis	RMCA P.611	Syn	86.85	102.57	54.76	51.02	23.56	34.47	18.9	24.63	22.94	8.62	34.9	13.27	14.41	3.95	20.78	10.51	20.49	9.65	7.7	1.69	4.69	3.54	3.4	25.04	2.01	6.38	11.49
32	Lac Blue	P. nigripinnis	RMCA 2007.031.P.0388		92.72	118.94	58.81	56.53	25.84	38.29	23.02	27.23	22.59	10.98	38	16.29	14.51	4.25	20.7	12.21	23.2	11.1	8.88	2	4.12	3.58	4.99	30.98	4.23	8.81	12.62
33	Lac Blue	P. nigripinnis	RMCA 2007.031.P.0388		96.6	110.92	64.13	57.81	28.68	39.77	23.87	28.16	22.45	10.42	40.3	16.92	15.54	4.97	18.93	13.47	24.91	13.4	10.9	2.14	6.2	4.53	4.88	34.55	4.96	9.2	13.55
34	Lac Blue	P. nigripinnis	RMCA 2007.031.P.0388		114.34	132.4	73.69	68.49	32.28	46.58	26.29	34.1	26.5	14.19	45.2	17.73	17.85	6.12	21.97	16.72	30.93	13.94	11.57	2.82	5.42	6.43	6.4	35.15	5.71	9.22	17.22
35	Lac Blue	P. nigripinnis	RMCA 2007.031.P.0388		76.16	89.13	49.85	45.08	23.03	30.77	17	21.31	19.1	8.3	31.09	10.71	13.18	3.36	15.98	10.04	21.09	9.42	7.46	1.79	4	3.29	3.26	23.55	3.92	6.51	12.24
lb	Lac Blue	P. nigripinnis	RMCA 2007.031.P.0388		63.38	73.81	42.14	38.13	18.36	26.22	15.59	18.49	15.43	7.51	24.95	8.86	8.63	2.5	12.05	8.4	16.34	7.83	5.97	1.42	3.03	2.32	2.62	19.74	3.08	6.17	9
42	Uele	P. osborni	AMNH I-6934	Holo	53	62.63	34.07	30.9	13.46	22.34	11.2	15.31	12.25	5.72	22.17	9.76	10.22	3.25	9.82	7.21	12.55	6.12	4.73	1.23	3.45	2.3	1.81	17.97	1.81	5.5	6.73
47	Matadi	P. osborni	RMCA P.47798-47799		62.49	74.13	37.89	32.33	14.8	22.75	14.81	18.51	13.9	6.5	29.21	9.02	13.6	3.4	10.14	7	13.3	6.05	5.02	0.97	3.03	1.91	2.22	18.93	2.19	5.22	7.79
48	Matadi	P. osborni	RMCA P.47798-47799		64.59	75.84	40.62	33.25	15.11	24.39	15	18.26	14.08	6.14	29.88	9.84	13.55	3.76	9.53	7.53	14.39	6.06	4.59	1.16	2.93	1.87	2.14	19.32	1.7	4.85	8.72
49	Bolobo	P. osborni	RMCA P.74822		46.19	55.67	29.2	26.03	11.89	18.22	10.41	13.3	10.95	5.34	20.24	8.17	9.52	2.6	7.45	6.61	11.25	5.8	4.6	1	2.86	1.87	1.9	14.28	2.19	4.87	6.55
50	Bolobo	P. osborni	RMCA P.74822		57.59	66.72	37.31	31.8	15.39	21.98	12.51	17.12	12.66	5.4	24.6	9.51	10.56	3.07	10.03	6.44	13.79	6.72	5.52	1.15	3.06	1.9	2.06	18.84	2.06	5.52	7.51
ou	Poko	P. osborni	RMCA P.8062		55.04	65.43	35.22	31.11	14.55	21.51	11.71	16.69	11.62	5.73	23.28	9.6	10.09	3.44	9.64	7.26	13.03	6.04	4.47	1.1	3.5	2.02	2.2	17.07	1.75	5.26	7.33
1	Boma	P. pedunculatus	RMCA P.22664	Holo	67.69	80.13	39.65	35.3	14.21	23.25	16.9	19.57	14.16	4.74	31.77	11.18	15.41	3.17	10.43	6.74	13.63	6.05	4.45	1.25	2.63	2.25	2.5	18.28	1.77	5.45	7.75
petri4	Markala	P. petricolus	MNHN IC-1954.0008	Holo	87.85	96.4	52.95	51.39	21.11	33.72	21.9	21.33	13.58	7.55	36.71	14.41	13.29	5.62	17.89	9.24	19.41	8.46	6.45	1.46	4.2	2.94	3.08	19.51	2.7	5.16	11.25
petri1	Markala	P. petricolus	MNHN IC-1960.0406	Para	85.09	97.06	53.45	51.71	20.1	33.79	20.42	20.1	15.77	8.06	35.04	14.51	13.1	4.87	18.79	8.75	18.81	7.98	6.21	1.39	4.21	3.03	3.39	19.16	2.23	4.76	11
petri2	Markala	P. petricolus	MNHN IC-1960.0406	Para	50.26	57.12	32.17	29.94	13.71	21.78	10.77	10.73	9.5	5.45	19.46	9.32	8.01	3.37	9.41	6.09	12.95	5.49	4.09	1.01	3.04	1.95	2.36	12.07	1.74	4.28	7.16
petri3	Markala	P. petricolus	MNHN IC-1960.0407	Para	52.68	60.52	32.39	32.45	14.2	22.77	12.5	11.96	10.11	5.56	20.86	9.17	8.56	3.56	9.72	6.13	13.52	6.2	4.44	1.1	3.2	1.87	2	13.53	1.64	4.34	7.49
pul1	Coquilhatville	P. pulverulentus	BMNH 1899.9.26.26-27	Syn	80.81	95.64	54.01	46.7	23.9	31.62	20.5	24.59	19.9	9.64	34.66	12.16	13.19	3.8	14.65	10.35	21.69	10.16	8.22	1.81	5.05	3.88	4.05	27.02	3.55	7.71	10.77
pul2	Coquilhatville	P. pulverulentus	BMNH 1899.9.26.26-27	Syn	61.6	73.6	40.35	35.21	18.15	23.7	14.04	17.79	15.75	7.55	25.42	8.8	9.62	2.53	11.73	7.93	15.95	7.53	5.86	1.23	3.9	2.55	2.58	18.49	2.67	6.23	8.43
pul612	Coquilhatville	P. pulverulentus	RMCA P.612	Syn	89.86	104.33	58.72	58.32	27.03	38.55	22.16	27.7	21.07	10.16	36.44	14.21	12.59	4.09	21.24	12.22	22.34	11.16	8.89	1.86	5.1	3.6	4.03	28.4	3.68	6.94	12.55
pul613	Coquilhatville	P. pulverulentus	RMCA P.613	Syn	88.8	106.36	59.73	54.37	25.92	36.2	21.18	25.43	21.03	10.44	35.64	14.04	13.56	4.11	18.8	11.71	22.89	10.96	8.48	1.89	5.09	3.56	4.46	28.6	3.79	8.45	12.43
schr2	Boende	P. schreyeni	RMCA P.174708	Holo	70.49	79.44	46.33	37.13	17.89	25.82	10.68	24.9	15.59	7.04	27.99	9.42	10.63	3.16	12.71	7.68	15.13	7.03	5.4	1.15	3.38	2.48	2.25	21.93	2.22	5.6	8.5
schr3	Boende	P. schreyeni	RMCA P.174709-19	Para	71.3	81.08	46.33	38.09	17	25.68	10.97	25.16	16.21	6.65	28.9	10.19	12.66	3.09	12.51	7.56	14.63	6.9	5.42	1.3	3.54	2.13	2.15	20.8	2.27	5.72	8.25
schr4	Boende	P. schreyeni	RMCA P.174709-19	Para	75.77	82.5	45.45	41.04	19.03	27.76	12.3	26.3	17.83		32.26	11.32	12.31	3.44	14.7	8.79	15.13	7.04	5.64	1.32	3.93	2.41	2.38	22.65	2.25	6.59	8.05
schr1	Bokuna	P. schreyeni	RMCA P.88293	Para	73.15		48.33	41.56	18.77	27.45	11.59	25.87	19.14	7.5	29.28	9.82	11.84	3.48	15.13	7.87	15	7.46	5.75	1.17	3.67	2.53	2.35	22.11	2.34	5.13	9.32
stap1	Lukindae	P. stappersii	RMCA P.12689	Holo	59.28	69.1	40.76	37.63	15.87	25.8	10.27	13.57	11.77	6.31	22.23	11.21	10.59	3.52	12.79	7.45	14.13	6.29	4.85	1.33	2.39	2.58	2.57	16.08	1.74	5.31	8.8
kap1	Kapanga	P. stappersii	RMCA P.39492	subs Holo	61.61	69.42	41.19	37.94	16.23	25.75	12.43	15.25	12.68	6.69	23.87	10.5	10.28	3.75	12.83	7.89	14.62	6.47	5.13	1.44	2.63	2.61	2.42	17.19	2.04	5.88	8.99
stap2	Sondoa	P. stappersii	RMCA P.42531-42541		49.83	57.67	32.59	29.09	13.37	20.45	8.9	12.42	10.41	5.25	18.43	8.23	10.06	3.38	9.64	6.65	12.02		4.16	1.03	1.99	2.29	2.35	14.02	1.51	4.09	7.88
stap3	Kabiashia	P. stappersii	RMCA 1973.024.P.10-15		54.22	61.22	35.88	32.33	13.7	22.04	9.88	13.53	11.34	5.24	20.87	9.44	10.13	4.15	10.66	6.95	12.08	5.34	4.02	1.1	2.7	2.28	2.13	15.34	1.72	4.12	7.82
stap4	Kasamgami	P. stappersii	RMCA P.85731		50.75	57.6	32.18	30.49	13.25	21.03	8.75	11.3	10.39	5	19.39	9.21	10.33	3.57	9.68	5.83	11.85	4.88	3.8	1.01	2.18	1.78	1.9	14.49	1.6		7.77
kap3	Kasoji	P. stappersii	RMCA P.86897-86901		61.3	70.34	39.84	36.7	15.8	25.1	11.47	15.61	12.21	6.12	22.35	10.81	11	3.67	11.89	8.03	14.57	6.24	4.82	1.44	2.59	2.36	2.76	18	2.24	5.54	8.22
kap2	Kasoji	P. stappersii	RMCA P.86897-86901		60.32	68.67	38.99	35.46	16.32	23.89	10.63	14.72	12.27	6.64	23.03	10.62	10.92	3.54	11.96	7.76	13.75	6.16	4.98	1.38	2.49	2.59	2.55	17.42	1.77	5.21	8.54
tumi1	Banyiville	P. tumifrons	RMCA P.1160	Holo	88.55	102.6	53.38	54.29	23.15	35.5	25.95	23.35	18.81	9.88	38.21	14.51	15.78	3.96	18.39	10.61	21.5	9.7	8.11	1.66	3.92	4	3.77	25.38	4.36	8.82	11.61
aequi	N'Dombe	P. tumifrons	RMCA P.15188	Holo	90.07	104.46	55.8	52.77	23.54	34.73	27.52	25.37	23.57	11.19	41.24	14.22	15.54	4.45	17.63	11.58	21.66	10.18	7.43	1.9	4.35	3.21	2.92	24.8	3.69	8.98	11.67
antero	Tanga	P. tumifrons	RMCA P.22167	Holo	44.76	54.28	27.04	27.5	12.56	19.65	13.13	11.83	10.1	5.69	20.77	7.16	8.26	2.09	8.29	6.04	11.89	5.94	4.39	0.93	2.82	2.25	2.01	13.1	2.17	5.1	6.34
28	Kouiliou a kakamoeka	P. vanneeri sp. nov.	RMCA 1990.057.P.2878	Holo	100.85	117.15	62.79	60.85	26.7	40.17	22.72	26.93	21.93	10.91	40.49	16.45	18.68	5.68	21.28	11.47	25.22	11.03	8.56	2.01	4.77	3.43	3.53	26.48	4.51	8.4	14.27
23	Kouiliou a kakamoeka	P. vanneeri sp. nov.	RMCA 1990.057.P.2879-2885	Para	118.34	127.8	66.77	62.01	26.68	39.9	26.51	28.44	22.13	10.21	47.21	17.1	18.5	6.21	22.43	10.96	27.43	12.45	10.2	1.91	4.92	3.63	4.22	26.77	4.8	7.6
24	Kouiliou a kakamoeka	P. vanneeri sp. nov.	RMCA 1990.057.P.2879-2885	Para	104.85	124.13	68.2	60.03	27.39	40.92	24.45	28.9	22.7	11.31	44.45	16.54	19.24	6.1	18.78	12.01	26.13	11.31	8.29	1.85	4.82	4.1	4.43	30.05	4.75	7.39	15.65
25	Kouiliou a kakamoeka	P. vanneeri sp. nov.	RMCA 1990.057.P.2879-2885	Para	97.56	115.87	58.97	55.97	25.43	37.13	22.04	27.81	20.79	10.55	41.31	14.83	19.03	5.33	19.64	11.91	24.22	10.3	9.02	1.93	4.73	3.27	3.8	24.75	4.23	7.03	13.77
26	Kouiliou a kakamoeka	P. vanneeri sp. nov.	RMCA 1990.057.P.2879-2885	Para	83.62	96.46	49.6	47.63	20.76	32.1	20.06	22.58	14.76	8.26	36.6	12.89	15.04	4.71	15.87	9.07	20.21	8.3	6.85	1.45	3.82	2.88	2.99	20.83	3.11	5.5	11.63
27	Kouiliou a kakamoeka	P. vanneeri sp. nov.	RMCA 1990.057.P.2879-2885	Para	82	95.75	51.38	44.79	20.43	29.83	18.55	22.3	18.03	8.99	33.98	12.07	14.92	4.9	15.26	9.17	19.48	8.24	6.27	1.41	3.55	?	?	20.28	3.27	?	11.15
P7	Kouiliou a kakamoeka	P. vanneeri sp. nov.	RMCA 1990.057.P.2879-2885	Para	81.6	94.81	50.68	45.86	19.93		18.38	21.35	16.2		34.66		15.08	4.88		9.24	18.49	8.39	6.13	1.56	3.92	2.4	2.59		3.32	5.31	10.45
P6	Kouiliou a kakamoeka	P. vanneeri sp. nov.	RMCA 1990.057.P.2879-2885	Para	79.9	94.53	51.96	44.96	20.15	29.91	17.62	21.46	18.02	9.02	33.31	12	13.48	4.98	15.32	9.02	19.35	8.54	6.31	1.4	3.68	2.61	3.24	20.61	3.23	6.11	10.2
P5	Kouiliou a kakamoeka	P. vanneeri sp. nov.	RMCA 1990.057.P.2886	Para	81.25	95.81	49.78	45.59	21.41	30.93	20.38	23.35	17.93	9.07	36.07	13.19	13.01	4.58	14.23	9.91	19.3	8.39	6.92	1.56	3.89	2.7	2.9	21.65	3.86	6.06	10.18
P4	Kouiliou a kakamoeka	P. vanneeri sp. nov.	RMCA 1990.057.P.2887	Para	85.58	99.13	48.26	49	20.78	31.87	21.22	24.09	17.31	9.59	38.79	13.04	15.51	4.87	17.22	9.43	19.28	8.6	6.81	1.85	4.07	2.35	2.45	20.67	3.46	5.25	10.89
P3	Kouiliou a kakamoeka	P. vanneeri sp. nov.	RMCA 1990.057.P.2888	Para	83.85	99.56	52.64	48.2	21.03	32.09	19.82	22.66	19.01	9.41	35.48	13.14	14.42	4.82	16.18	9.72	20.69	9.04	6.71	1.59	3.96	2.91	2.83	22.28	3.17	5.56	11.89
P2	Kouiliou a kakamoeka	P. vanneeri sp. nov.	RMCA 1990.057.P.2889	Para	90.61	107.06	56.03	53.09	23.53	34.84	21.57	24.91	20.15	8.61	37.71	14.33	15.9	5.77	18.69	10.66	21.9	9.72	7.85	1.74	4.7	2.99	3.23	25.98	3.7	7.19	12.76
P1	Kouiliou a kakamoeka	P. vanneeri sp. nov.	RMCA 1990.057.P.2879-2885	Para	102.81	120.82	62.54	58.05	25.76	39.48	25.82	28.26	21.53	10.87	46.62	17.27	18.78	5.93	18.81	12.87	23.78	10.28	7.93	1.96	4.7	3.68	3.73	26.07	4.13	6.52	14.05
29	Kissafou & Kouiliou	P. vanneeri sp. nov.	RMCA 1990.057.P.2890-2892	Para	77.93	91.3	47.54	44.67	20.87	29.1	17.49	21	17.15	8.66	32.41	11.63	14.38	4.89	15.12	9.64	19.99	8.88	6.89	1.47	3.91	2.87	3	21.73	3.71	6.43	11.4
30	Kissafou & Kouiliou	P. vanneeri sp. nov.	RMCA 1990.057.P.2890-2892	Para	99.53	117.26	61.03	58.5	26.6	40.04	22.92	30.1	20.1	10.12	41.88	17.51	18.6	5.97	19.2	11.29	24.22	10.29	8.49	1.93	4.81	3.48	3.6	27.17	4.9	7.1	13.83
31	Kissafou & Kouiliou	P. vanneeri sp. nov.	RMCA 1990.057.P.2890-2892	Para	94.6	112.99	60.92	54.77	24.51	37.02	22.85	25.43	20.4	10.43	41.3	15.47	17.93	5.76	17.13	11.08	23.81	10.35	8.31	2.09	4.86	3.51	3.72	25.75	5	6.97	13.89
9	Kouiliou a kakamoeka	P. vanneeri sp. nov.	RMCA 1990.057.P.2893-2894	Para	65.57	78.74	39.81	36.81	17.4	24.6	15.87	18.14	13.7	6.71	29.27	10.35	12.4	4.24	11.85	7.7	15.74	7.01	5.64	1.12	3.4	2.37	2.33	17.76	2.74	5.41	9.23
10	Kouiliou a kakamoeka	P. vanneeri sp. nov.	RMCA 1990.057.P.2893-2894	Para	123.55	139.59	71.91	69.99	29.74	45.51	28.51	33.5	22.59	11.66	54.83	17.6	24.05	6.83	25.03	14.49	29	11.72	8.41	2.12	3.97	4.38	4.19	31.03	5.73	8.58	17.3
unk2	Mukombe	P. weyli sp. nov.	SAIAB 67639	Holo	51.43	56.75	34.33	30.55	13.56	21.58	9.65	11.58	9.29	4.98	19.35	9.54	8.61	3.56	9.36	7.08	12.07	5.25	4.4	1.33	2.28	2.3	2.96	15.2	1.78	4.94	7.3
unk1	Buzi	P. weyli sp. nov.	SAIAB 67706	Para	49.1	56.5	34.55	30.73	13.4	22.15	8.9	9.93	9.62	5.28	18.47	9.97	8.85	3.5	8.57	6.92	12.54	4.97	4.15	1.21	2.15	2.15	2.83	14.69	1.72	4.67	7.84

## Sheet: Meristics
ID	Locality	Taxon	Collection number	Type	SL	Dorsal fin rays	Anal fin rays	Pectoral fin rays	Pelvic fin rays	Vertebrae	Upper jaw teeth	Lower jaw teeth	Lateral line scales	Circum-peduncle scales	Anal fin - lateral line scales	Dorsal fin - lateral line scales	Pelvic fin - lateral line scales
52	Boma	"P. fasciaticeps"	RMCA P.18755		72.9	19	24	10	6	38	7	8	55	16	12	12	13
51	Lefini	"P. fasciaticeps"	RMCA 2007.031.P.1339		55.62	20	26	10	6	36	7	8	51	14	12	12	14
55	Lefini	"P. fasciaticeps"	RMCA 2007.031.P.1340		55.46	19	25	10	6	38	7	8	53	15	12	11	14
53	N'Sele, Pool Malebo	"P. fasciaticeps"	RMCA 2007.033.P.0829		57.42	18	25	10	6	37	7	8	50	14	12	12	12
45	Pool Malebo	"P. fasciaticeps"	RMCA 2007.033.P.0830-0833		50.51	18	24	10	6	37	7	8	?	15	?	?	?
peth1	Nile	C. petherici	BMNH 1862.6.17.92/1862.6.17.22-23	Syn	194.2	34	25	10	6	41	5	6	69	15	15	24	14
peth2	Nile	C. petherici	BMNH 1862.6.17.92/1862.6.17.22-23	Syn	175.34	35	26	10	6	41	5	5	65	12	9	21	16
peth3	Nile	C. petherici	BMNH 1862.6.17.92/1862.6.17.22-23	syn	127.52	35	24	10	6	41	6	7	67	18	10	20	12
PlagT2	Matadi	C. plagiostoma	BMNH 1898.11.12.13-14	Syn	88.43	32	27	12	6	44	9	8	69	14	14	14	18
PlagT1	Matadi	C. plagiostoma	BMNH 1989.11.12.13-14	Syn	100.22	33	29	12	6	44	9	10	73	14	17	17	17
65	Boma	C. plagiostoma	RMCA P.15059-15060		84.89	33	28	12	6	44	7	8	82	15	15	15	18
66	Boma	C. plagiostoma	RMCA P.15059-15060		107.45	32	27	12	6	44	9	9	67	16	16	17	19
67	Boma	C. plagiostoma	RMCA P.631		68.73	34	28	11	6	44	10	10	80	14	15	14	20
64	Boma	C. plagiostoma	RMCA P.632		110.7	33	28	12	6	42	9	11	72	13	16	16	19
Bad1	West-Africa	P. adspersus	BMNH 1865.5.3.41	Syn	57.94	19	27	10	6	37	8	8	47	12?	12	11	13
Bad2	West-Africa	P. adspersus	BMNH 1865.5.3.41	Syn	58.88	20	27	9	6	40	7	8	?	?	11	13	12
AdspT1	La Soi, Lomé	P. adspersus	RMCA P.73181-73183		61.64	19	25	10	6	39	7	7	51	12	12	11	12
AdspT2	La Soi, Lomé	P. adspersus	RMCA P.73181-73183		54.32	20	25	10	6	38	7	8	50	16	12	11	13
brevB	Uele	P. brevis	BMNH 1912.12.6.1	Syn	50.2	18	23	10	6	39	7	7	40	11	9	9	10
brevT	Uele	P. brevis	RMCA P.1804	Syn	53.96	18	25	10	6	39	8	?	46	13	11	8	10
brev1	Uele	P. brevis	RMCA P.1842-1843		56.85	18	24	10	6	40	10	8	44	13	10	10	11
brev2	Uele	P. brevis	RMCA P.1842-1843		51.79	19	25	11	6	41	7	8	?	?	11	10	11
brev1844	Uele	P. brevis	RMCA P.1844		57.71	19	25	10	6	38	7	8	45	12	11	10	10
castel1	Lake Ngami	P. castelnaui	BMNH 1910.5.31.11-12	Syn	62.52	16	22	10	6	38	7	8	47	12	10	10	13
castel2	Lake Ngami	P. castelnaui	BMNH 1910.5.31.11-12	Syn	58.32	17	22	10	6	38	7	9	47	13	11	10	13
castel3	Calundo Lake	P. castelnaui	RMCA P.158004-012		57.24	16	23	9	6		7	8	52	12	10	9	11
castel4	Okavango	P. castelnaui	RMCA 1989.012.P.553-567		51.59	15	20	9	6		7	8	52	12	10	8	12
Kon189	Kwando	P. cuandoensis	ZSM 39522	Para	51.34	?	?	10	6	?	7	8	?	16	13	11	13
Kon31G	Kwando	P. cuandoensis	ZSM 39522	Para	39.81	15	22	9	6	37	7	8	50	14	12	11	12
Kon27G	Kwando	P. cuandoensis	ZSM 39522	Para	47.83	15	20	9	6	?	7	8	?	?	12	12	13
Kon19G	Kwando	P. cuandoensis	ZSM 39522	Para	51.66	16	22	9	6	?	7	8	46	14	13	9	12
Kon16G	Kwando	P. cuandoensis	ZSM 39522	Para	52.7	16	21	9	6	?	7	8	49	14	11	9	13
Kon39G	Kwando	P. cuandoensis	ZSM 39522	Para	38.11	16	22	10		?	7	8	46	16	11	10	12
Kon23G	Kwando	P. cuandoensis	ZSM 39522	Para	38.84	16	21	9		?	7	8	50?	16	10	9	11
Kon22G	Kwando	P. cuandoensis	ZSM 39522	Para	42.47	15	21	9		?	7	8	50	16	11	11	13
Kon17G	Kwando	P. cuandoensis	ZSM 39522	Para	45.63	15	21	9		?	7	8	?	?	10	11	11
Kon28G	Kwando	P. cuandoensis	ZSM 39522	Para	42.74	15	21	9		?	6	7	51	14	10	10	11
Kon02G	Kwando	P. cuandoensis	ZSM 39522	Para	45.83	15	22	9		?	7	9	48	?	12	11	11
CuH	Kwando	P. cuandoensis	ZSM 41805	Holo	44.11	16	22	9	6	38	7	8	48	14	11	10	12
ebP4	Agnébi	P. eburneensis	MNHN IC-1970.0006	Para	74.62	16	20	9	6	42	7	7	64	19	11	10	12
ebP3	Agnébi	P. eburneensis	MNHN IC-1970.0086	Para	48.07	16	21	9	6	42	8	?	63	15	10	10	12
ebP2	Agnébi	P. eburneensis	MNHN IC-1979.0135	Para	53.22	16	19	9	6	42	?	?	62	17	9	11	11
ebP1	Agnébi	P. eburneensis	MNHN IC-1990.0376	Holo	72.94	15	20	9	6	42	7	7	63	17	10	10	12
eb2	Ebié	P. eburneensis	RMCA 1973.005.P.0049-0053	Para	75.9	15	20	9	6	42	8	8	57	14	10	10	13
eb1	Ebié	P. eburneensis	RMCA 1973.005.P.0049-0053	Para	67.82	15	19	9	6	42	8	8	58	14	9	10	11
eb4	Ebié	P. eburneensis	RMCA 1973.005.P.0049-0053	Para	59.09	15	20	9	6	43	7	8	57	16	9	9	14
eb3	Ebié	P. eburneensis	RMCA 1973.005.P.0049-0053	Para	70.14	15	20	9	6	42	7	8	61	15	10	10	12
56	Kinshasa	P. fasciaticeps	RMCA P.7243	Holo	49.29	17	24	10	6	37	7	8	52	18	14	16	14
GutH	Kribi	P. guttatus	ANSP 65504	Holo	39.54	19	22	10	6	38	7	8	52	16	10	10	12
gutH	Kribi	P. guttatus	ANSP 65505	Para	36.3	18	23	10	6	38	7	8	50?	16	11	12	?
gut10	Kribi	P. guttatus	ANSP 65506	Para	39.15	18	22	10	6	38	7	8	43	15	12	?	14
gut9	Kribi	P. guttatus	ANSP 65506	Para	37.02	18	23	10	6	37	6	7	51	17	13	10	14
2	Pont Kimbozi, Luki	P. ibalazambai sp. nov.	RMCA 2017.014.P.0001	Para	76.01	20	27	10	6	40	7	9	57	12	14	11	13
8	Pont Kimbozi, Luki	P. ibalazambai sp. nov.	RMCA 2017.014.P.0002	Holo	70.22	19	26	10	6	40	7	9	55	13	12	12	14
3	Pont Kimbozi, Luki	P. ibalazambai sp. nov.	RMCA 2017.014.P.0003-0005	Para	67	19	28	10	6	40	7	8	54	15	14	13	14
4	Pont Kimbozi, Luki	P. ibalazambai sp. nov.	RMCA 2017.014.P.0003-0005	Para	79.25	19	27	10	6	40	7	8	52	13	13	14	15
5	Pont Kimbozi, Luki	P. ibalazambai sp. nov.	RMCA 2017.014.P.0003-0005	Para	71.81	21	27	10	6	39	7	8	54	13	14	11	13
6	Pont Kimbozi, Luki	P. ibalazambai sp. nov.	RMCA 2017.014.P.0006-0007	Para	67.71	19	25	10	6	38	7	8	57	12	12	13	14
7	Pont Kimbozi, Luki	P. ibalazambai sp. nov.	RMCA 2017.014.P.0006-0007	Para	67.47	19	26	10	6	41	7	8	50	13	12	14	12
36	Pont Kimbozi, Luki	P. ibalazambai sp. nov.	RMCA 2017.014.P.0008-0009	Para	70.66	17	25	10	6	39	7	8	52	13	13	12	12
37	Pont Kimbozi, Luki	P. ibalazambai sp. nov.	RMCA 2017.014.P.0008-0009	Para	71.39	18	26	10	6	39	7	9	52	13	13	13	13
11	Pont Kimbozi, Luki	P. ibalazambai sp. nov.	RMCA 2017.014.P.0010-0015	Para	66.47	18	25	10	6	39	7	8	51	12	11	13	12
12	Pont Kimbozi, Luki	P. ibalazambai sp. nov.	RMCA 2017.014.P.0010-0015	Para	65.75	19	26	10	6	40	7	8	51	14	13	11	14
13	Pont Kimbozi, Luki	P. ibalazambai sp. nov.	RMCA 2017.014.P.0010-0015	Para	64.63	19	26	10	6	40	8	9	57	14	13	11	12
14	Pont Kimbozi, Luki	P. ibalazambai sp. nov.	RMCA 2017.014.P.0010-0015	Para	71.88	20	28	10	6	38	8	7	55	13	14	12	12
15	Pont Kimbozi, Luki	P. ibalazambai sp. nov.	RMCA 2017.014.P.0016-0017	Para	70.05	18	26	10	6	39	7	8	51	14	12	12	12
16	Pont Kimbozi, Luki	P. ibalazambai sp. nov.	RMCA 2017.014.P.0016-0017	Para	74.38	19	26	10	6	40	7	8	59	13	15	13	13
17	Pont Kimbozi, Luki	P. ibalazambai sp. nov.	RMCA 2017.014.P.0018-0019	Para	70.15	20	27	10	6	39	7	8	52	14	13	11	14
18	Pont Kimbozi, Luki	P. ibalazambai sp. nov.	RMCA 2017.014.P.0018-0019	Para	69.78	17	26	10	6	39	8	8	55	13	13	11	16
19	Pont Kimbozi, Luki	P. ibalazambai sp. nov.	RMCA 2017.014.P.0010-0015	Para	64.58	21	27	10	6	40	6	8	50	12	14	11	11
20	Pont Kimbozi, Luki	P. ibalazambai sp. nov.	RMCA 2017.014.P.0010-0015	Para	67.01	19	28	10	6	39	7	8	50	12	13	13	14
21	Pont Kimbozi, Luki	P. ibalazambai sp. nov.	RMCA 2017.014.P.0020-0021	Para	77.48	20	26	10	6	40	7	7	55	12	13	11	13
22	Pont Kimbozi, Luki	P. ibalazambai sp. nov.	RMCA 2017.014.P.0020-0021	Para	70.69	20	27	10	6	39	7	8	54	14	14	14	12
isi	Nile	P. isidori	MNHN IC-2612		37.13	20	25	10	6	36	7	?	46	17	14	14	14
isiT	Nile	P. isidori	MNHN IC-4209	Holo	84.33	20	24	10	6	38	?	?	51	16	14	14	16
unk3	Lugenda	P. krameri sp. nov	SAIAB 73892	Holo	45.57	15	21	9	6	38	7	9	46	14	9	9	11
unk4	Lugenda	P. krameri sp. nov	SAIAB 237203	Para	48.68	15	24	9	6	37	7	8	53	13	12	9	11
macu1	Luluabourg	P. maculipinnis	AMNH I-12355	Holo	52.92	17	24	10	6	38	7	9	62	15	14	14	16
macu2	Luluabourg	P. maculipinnis	AMNH I-12400	Para	53.89	17	24	10	6	38	7	9	51	16	14	15	17
MarH	Lisikili	P. marianne	SAIAB 66943	Holo	63.92	16	23	9	6	39	7	8	48	16	10	9 or 10	10
171	Lisikili	P. marianne	SAIAB 66944	Para	57.93	17	22	9	6	39	6	8	51	15	10	10	12
169	Lisikili	P. marianne	SAIAB 66944	Para	64.14	17	23	9	6	38	7	8	51	14	11	9	11
163	Lisikili	P. marianne	SAIAB 66944	Para	59.41	17	23	9	6	39	5	8	49	16	11	11	13
159	Lisikili	P. marianne	SAIAB 66944	Para	66.26	16	23	9	6	39	7	6	54	16	11	10	12
108	Lisikili	P. marianne	SAIAB 66944	Para	61.75	17	22	9	6	38	7	8	54	16	11	11	13
106	Lisikili	P. marianne	SAIAB 66944	Para	66.6	16	22	10	9	39	6	4?	52	16	10	10	12
105	Lisikili	P. marianne	SAIAB 66944	Para	62.48	16	22	9	6	38	6	8	48	16	11	10	12
100	Lisikili	P. marianne	SAIAB 66944	Para	63.53	17	23	9	6	38	7	7	52	16	12	9	12
95	Lisikili	P. marianne	SAIAB 66944	Para	63.12	16	22	9	6	39	7	8	49	17	11	9	12
93	Lisikili	P. marianne	SAIAB 66944	Para	63.95	15	22	9	6	39	8	8	50	16	11	10	12
nc9	Katonga	P. nigricans	BMNH 1906.5.30.85-94	Syn	80.35	16	23	10		39	7	8	52	20	14	13	12
nc8	Katonga	P. nigricans	BMNH 1906.5.30.85-94	Syn	77.01	17	24	10		38	8	8	48	18	14	12	12
nc7	Katonga	P. nigricans	BMNH 1906.5.30.85-94	Syn	79.95	16	23	10		38	7	9	53	18	11		12
nc6	Katonga	P. nigricans	BMNH 1906.5.30.85-94	Syn	76.88	14	22	10	6	39	6	8	53	19	11	12	12
nc5	Katonga	P. nigricans	BMNH 1906.5.30.85-94	Syn	77.09	17	24	10	6	39	7	8	53	17	13	11	12
nc4	Katonga	P. nigricans	BMNH 1906.5.30.85-94	Syn	86.75	17	24	10	6	38	7	8	54	20	12	13	12
nc3	Katonga	P. nigricans	BMNH 1906.5.30.85-94	Syn	77.48	16	24	10	6	38	7	8	54	19	13	14	12
nc2	Katonga	P. nigricans	BMNH 1906.5.30.85-94	Syn	85.75	17	23	10	6	37	7	9	53	19	12	13	12
nc1	Katonga	P. nigricans	BMNH 1906.5.30.85-94	Syn	80.17	14	23	10	6	39	7	8	55	18	12	12	12
npkB2	Kutu	P. nigripinnis	BMNH 1899.9.26.28-29	Syn	72.47	20	25	10	6	39	9	11	53	15	14	13	14
npKB1	Kutu	P. nigripinnis	BMNH 1899.9.26.28-29	Syn	95.21	19	25	10	6	38	9	10	52	14	12	13	15
npU	Uerré	P. nigripinnis	RMCA P.344	Syn	61.28	18	25	10	6	37	10	?	47	13	10	11	16
npK608	Kutu	P. nigripinnis	RMCA P.608	Syn	78.79	21	25	10	6	40	8	10	52	16	12	12	17
npK609	Kutu	P. nigripinnis	RMCA P.609	Syn	88.51	20	25	10	6	38	8	10	47	15	10	11	13
npK610	Kutu	P. nigripinnis	RMCA P.610	Syn	102.23	20	25	10	6	40	9	10	54	16	10	11	14
npK611	Kutu	P. nigripinnis	RMCA P.611	Syn	86.85	20	26	10	6	39	8	11	51	12	13	11	13
32	Lac Blue	P. nigripinnis	RMCA 2007.031.P.0388		92.72	23	27	10	6	39	9	10	52	12	12	12	18
33	Lac Blue	P. nigripinnis	RMCA 2007.031.P.0388		96.6	23	27	10	6	38	9	9	51	11	12	11	17
34	Lac Blue	P. nigripinnis	RMCA 2007.031.P.0388		114.34	23	27	10	6	38	10	11	46	12	13	12	16
35	Lac Blue	P. nigripinnis	RMCA 2007.031.P.0388		76.16	19	25	10	6	37	9	10	42	12	12	10	12
lb	Lac Blue	P. nigripinnis	RMCA 2007.031.P.0388		63.38	20	27	9	6		9	10	50		12	11	17
42	Uele	P. osborni	AMNH I-6934	Holo	53	16	24	10	6	37	7	9	51	17	12	15	15
47	Matadi	P. osborni	RMCA P.47798-47799		62.49	19	24	10	6	39	7	7	58	16	12	10	13
48	Matadi	P. osborni	RMCA P.47798-47799		64.59	19	24	10	6	39	7	8	58	16	13	11	13
49	Bolobo	P. osborni	RMCA P.74822		46.19	18	24	10	6	36	7	8	?	15	10	12	14
50	Bolobo	P. osborni	RMCA P.74822		57.59	19	25	10	6	36	7	8	50	16	12	11	11
ou	Poko	P. osborni	RMCA P.8062		55.04			10	6		7	8	51	17	15	13	12
1	Boma	P. pedunculatus	RMCA P.22664	Holo	67.69	19	24	10	?	40	7	7	56	16	11	11	13
petri4	Markala	P. petricolus	MNHN IC-1954.0008	Holo	87.85	21	24	10	6	42	7	8	62	17	13	14	14
petri1	Markala	P. petricolus	MNHN IC-1960.0406	Para	85.09	22	25	10	6	43	7	8	67	16	14	13	14
petri2	Markala	P. petricolus	MNHN IC-1960.0406	Para	50.26	19	22	10	6	41	7	8	58	20	13	13	15
petri3	Markala	P. petricolus	MNHN IC-1960.0407	Para	52.68	21	22	10	6	?	7	8	?	18	?	?	?
pul1	Coquilhatville	P. pulverulentus	BMNH 1899.9.26.26-27	Syn	80.81	23	27	10	6	38	10	9	53	14	12	12	16
pul2	Coquilhatville	P. pulverulentus	BMNH 1899.9.26.26-27	Syn	61.6	24	27	10	6	38	9	9	49	11	11	11	13
pul612	Coquilhatville	P. pulverulentus	RMCA P.612	Syn	89.86	23	28	10	6	38	9	10	53	13	14	13	18
pul613	Coquilhatville	P. pulverulentus	RMCA P.613	Syn	88.8	22	27	10	6	38	9	10	54	12	12	12	18
schr2	Boende	P. schreyeni	RMCA P.174708	Holo	70.49	17	31	10	6	39	7	8	52	12	10	10	11
schr3	Boende	P. schreyeni	RMCA P.174709-19	Para	71.3	17	32	10	6	41	7	9	58	13	11	11	10
schr4	Boende	P. schreyeni	RMCA P.174709-19	Para	75.77	17	30	10	6	40	7	8	52	12	9	10	9
schr1	Bokuna	P. schreyeni	RMCA P.88293	Para	73.15	17	30	10	6	40	7	7	51	13	10	10	10
stap1	Lukindae	P. stappersii	RMCA P.12689	Holo	59.28	16	22	9	6	38	5	8	48	13	12	10	12
kap1	Kapanga	P. stappersii	RMCA P.39492	subs Holo	61.61	18	26	10	6	39	7	8	53	13	13	10	14
stap2	Sondoa	P. stappersii	RMCA P.42531-42541		49.83	17	23	10	6	38	7	7	56	13	12	10	12
stap3	Kabiashia	P. stappersii	RMCA 1973.024.P.10-15		54.22	16	23	9	6		6	8	52	18	11	10	12
stap4	Kasamgami	P. stappersii	RMCA P.85731		50.75	15	20	9	6		7	8	51	16	10	?	13
kap3	Kasoji	P. stappersii	RMCA P.86897-86901		61.3	17	25	9	6	39	7	8	50	14	11	10	11
kap2	Kasoji	P. stappersii	RMCA P.86897-86901		60.32	18	25	10	6	39	7	8	52	12	11	10	12
tumi1	Banyiville	P. tumifrons	RMCA P.1160	Holo	88.55	28	26	12	6	42	9	10	62	16	15	16	17
aequi	N'Dombe	P. tumifrons	RMCA P.15188	Holo	90.07	25	27	12	6	41	8	10	67	18	15	16	17
antero	Tanga	P. tumifrons	RMCA P.22167	Holo	44.76	24	24	12	6	40	7	8	63	13	15	16	15
28	Kouiliou a kakamoeka	P. vanneeri sp. nov.	RMCA 1990.057.P.2878	Holo	100.85	23	26	11	6	41	7	7	72	19	18	18	19
23	Kouiliou a kakamoeka	P. vanneeri sp. nov.	RMCA 1990.057.P.2879-2885	Para	118.34	24	27	11	6	41	7	8	?	20	15	15	20
24	Kouiliou a kakamoeka	P. vanneeri sp. nov.	RMCA 1990.057.P.2879-2885	Para	104.85	22	27	11	6	41	6	9	?	20	16	16	18-19
25	Kouiliou a kakamoeka	P. vanneeri sp. nov.	RMCA 1990.057.P.2879-2885	Para	97.56	22	26	12	6	41	8	8	?	20	17	20	19
26	Kouiliou a kakamoeka	P. vanneeri sp. nov.	RMCA 1990.057.P.2879-2885	Para	83.62	23	25	11	6	41	7	8	?	23	16	17	17
27	Kouiliou a kakamoeka	P. vanneeri sp. nov.	RMCA 1990.057.P.2879-2885	Para	82	22	27	11	6	41	7	8	59	18	13	14	15
P7	Kouiliou a kakamoeka	P. vanneeri sp. nov.	RMCA 1990.057.P.2879-2885	Para	81.6	21	24	10		42	8	8	63	22	14	14	?
P6	Kouiliou a kakamoeka	P. vanneeri sp. nov.	RMCA 1990.057.P.2879-2885	Para	79.9	22	26	11		41	8	8	61	19	14	15	14
P5	Kouiliou a kakamoeka	P. vanneeri sp. nov.	RMCA 1990.057.P.2886	Para	81.25	22	26	11		41	7	8	65	20	14	15	15
P4	Kouiliou a kakamoeka	P. vanneeri sp. nov.	RMCA 1990.057.P.2887	Para	85.58	22	26	11		43	7	5	64	17	12	13	16
P3	Kouiliou a kakamoeka	P. vanneeri sp. nov.	RMCA 1990.057.P.2888	Para	83.85	23	26	11		42	7	8	64	20	17	16	19
P2	Kouiliou a kakamoeka	P. vanneeri sp. nov.	RMCA 1990.057.P.2889	Para	90.61	23	26	11		41	7	7	61	19	16	15	16
P1	Kouiliou a kakamoeka	P. vanneeri sp. nov.	RMCA 1990.057.P.2879-2885	Para	102.81	21	25	11		42	6	7	73	21	16	14	15
29	Kissafou & Kouiliou	P. vanneeri sp. nov.	RMCA 1990.057.P.2890-2892	Para	77.93	22	25	11	6	41	7	8	68	20	16	16	17
30	Kissafou & Kouiliou	P. vanneeri sp. nov.	RMCA 1990.057.P.2890-2892	Para	99.53	21	25	11	6	41	7	8	72	18	16	16	20
31	Kissafou & Kouiliou	P. vanneeri sp. nov.	RMCA 1990.057.P.2890-2892	Para	94.6	24	26	11	6	42	7	8	61	19	16	16	16
9	Kouiliou a kakamoeka	P. vanneeri sp. nov.	RMCA 1990.057.P.2893-2894	Para	65.57	23	26	11	6	41	8	8	?	19	15	16	16
10	Kouiliou a kakamoeka	P. vanneeri sp. nov.	RMCA 1990.057.P.2893-2894	Para	123.55	21	27	11	6	41	6	8	59	22	18	17	17
unk2	Mukombe	P. weyli sp. nov.	SAIAB 67639	Holo	51.43	17	23	9	6	39	7	9	?	14	?	10	13?
unk1	Buzi	P. weyli sp. nov.	SAIAB 67706	Para	49.1	17	21	9	6	38	7	9	?	12	11?	11?	?

## Sheet: Additional characteristics
ID	Locality	Taxon	Collection number	Type	SL	Lowest nostril	Teeth type	First 3 teeth implantation	Teeth remarks	General remarks
52	Boma	"P. fasciaticeps"	RMCA P.18755		72.9
51	Lefini	"P. fasciaticeps"	RMCA 2007.031.P.1339		55.62
55	Lefini	"P. fasciaticeps"	RMCA 2007.031.P.1340		55.46
53	N'Sele, Pool Malebo	"P. fasciaticeps"	RMCA 2007.033.P.0829		57.42
45	Pool Malebo	"P. fasciaticeps"	RMCA 2007.033.P.0830-0833		50.51
peth1	Nile	C. petherici	BMNH 1862.6.17.92/1862.6.17.22-23	Syn	194.2
peth2	Nile	C. petherici	BMNH 1862.6.17.92/1862.6.17.22-23	Syn	175.34
peth3	Nile	C. petherici	BMNH 1862.6.17.92/1862.6.17.22-23	syn	127.52
PlagT2	Matadi	C. plagiostoma	BMNH 1898.11.12.13-14	Syn	88.43	post
PlagT1	Matadi	C. plagiostoma	BMNH 1989.11.12.13-14	Syn	100.22	post
65	Boma	C. plagiostoma	RMCA P.15059-15060		84.89
66	Boma	C. plagiostoma	RMCA P.15059-15060		107.45					extra dorsal spine? Extra anal spine?
67	Boma	C. plagiostoma	RMCA P.631		68.73					extra dorsal spine? Extra anal spine?
64	Boma	C. plagiostoma	RMCA P.632		110.7					extra dorsal spine? Extra anal spine?
Bad1	West-Africa	P. adspersus	BMNH 1865.5.3.41	Syn	57.94	post
Bad2	West-Africa	P. adspersus	BMNH 1865.5.3.41	Syn	58.88	similar_post
AdspT1	La Soi, Lomé	P. adspersus	RMCA P.73181-73183		61.64	post
AdspT2	La Soi, Lomé	P. adspersus	RMCA P.73181-73183		54.32	post
brevB	Uele	P. brevis	BMNH 1912.12.6.1	Syn	50.2	similar_post
brevT	Uele	P. brevis	RMCA P.1804	Syn	53.96
brev1	Uele	P. brevis	RMCA P.1842-1843		56.85
brev2	Uele	P. brevis	RMCA P.1842-1843		51.79
brev1844	Uele	P. brevis	RMCA P.1844		57.71
castel1	Lake Ngami	P. castelnaui	BMNH 1910.5.31.11-12	Syn	62.52	post
castel2	Lake Ngami	P. castelnaui	BMNH 1910.5.31.11-12	Syn	58.32	post
Kon189	Kwando	P. cuandoensis	ZSM 39522	Para	51.34
Kon31G	Kwando	P. cuandoensis	ZSM 39522	Para	39.81
Kon27G	Kwando	P. cuandoensis	ZSM 39522	Para	47.83
Kon19G	Kwando	P. cuandoensis	ZSM 39522	Para	51.66
Kon16G	Kwando	P. cuandoensis	ZSM 39522	Para	52.7
CuH	Kwando	P. cuandoensis	ZSM 41805	Holo	44.11
ebP4	Agnébi	P. eburneensis	MNHN IC-1970.0006	Para	74.62
ebP3	Agnébi	P. eburneensis	MNHN IC-1970.0086	Para	48.07
ebP2	Agnébi	P. eburneensis	MNHN IC-1979.0135	Para	53.22
ebP1	Agnébi	P. eburneensis	MNHN IC-1990.0376	Holo	72.94
eb2	Ebié	P. eburneensis	RMCA 1973.005.P.0049-0053	Para	75.9
eb1	Ebié	P. eburneensis	RMCA 1973.005.P.0049-0053	Para	67.82
eb4	Ebié	P. eburneensis	RMCA 1973.005.P.0049-0053	Para	59.09
eb3	Ebié	P. eburneensis	RMCA 1973.005.P.0049-0053	Para	70.14
56	Kinshasa	P. fasciaticeps	RMCA P.7243	Holo	49.29	post
gutH	Kribi	P. guttatus	ANSP 65505	Para	36.3
gut10	Kribi	P. guttatus	ANSP 65506	Para	39.15
gut9	Kribi	P. guttatus	ANSP 65506	Para	37.02
2	Pont Kimbozi, Luki	P. ibalazambai sp. nov.	RMCA 2017.014.P.0001	Para	76.01	post	bicuspid, rounded cusps	anterior and 2 lateral		or 21 dorsal rays?
8	Pont Kimbozi, Luki	P. ibalazambai sp. nov.	RMCA 2017.014.P.0002	Holo	70.22	post	bicuspid, rounded cusps	anterior and 2 lateral
3	Pont Kimbozi, Luki	P. ibalazambai sp. nov.	RMCA 2017.014.P.0003-0005	Para	67	post	bicuspid, rounded cusps	anterior and 2 lateral		or 18 dorsal rays
4	Pont Kimbozi, Luki	P. ibalazambai sp. nov.	RMCA 2017.014.P.0003-0005	Para	79.25	post	bicuspid, rounded cusps	anterior and 2 lateral
5	Pont Kimbozi, Luki	P. ibalazambai sp. nov.	RMCA 2017.014.P.0003-0005	Para	71.81	post	bicuspid, rounded cusps	anterior and 2 lateral		extra (first) vertebra or part cranium?
6	Pont Kimbozi, Luki	P. ibalazambai sp. nov.	RMCA 2017.014.P.0006-0007	Para	67.71	post	bicuspid, rounded cusps	anterior and 2 lateral
7	Pont Kimbozi, Luki	P. ibalazambai sp. nov.	RMCA 2017.014.P.0006-0007	Para	67.47	post	bicuspid, rounded cusps	anterior and 2 lateral
36	Pont Kimbozi, Luki	P. ibalazambai sp. nov.	RMCA 2017.014.P.0008-0009	Para	70.66	post	bicuspid, rounded cusps	anterior and 2 lateral
37	Pont Kimbozi, Luki	P. ibalazambai sp. nov.	RMCA 2017.014.P.0008-0009	Para	71.39	post	bicuspid, rounded cusps	anterior and 2 lateral	right anterior at same level; teeth small	or 19 dorsal rays?
11	Pont Kimbozi, Luki	P. ibalazambai sp. nov.	RMCA 2017.014.P.0010-0015	Para	66.47	post	bicuspid, rounded cusps	anterior and 2 lateral		or 19 dorsal rays? Extra (first) vertebra or part cranium
12	Pont Kimbozi, Luki	P. ibalazambai sp. nov.	RMCA 2017.014.P.0010-0015	Para	65.75	post	bicuspid, rounded cusps	anterior and 2 lateral
13	Pont Kimbozi, Luki	P. ibalazambai sp. nov.	RMCA 2017.014.P.0010-0015	Para	64.63	post	bicuspid, rounded cusps	anterior and 2 lateral
14	Pont Kimbozi, Luki	P. ibalazambai sp. nov.	RMCA 2017.014.P.0010-0015	Para	71.88	post	bicuspid, rounded cusps	double anterior, second behind 2 lateral		extra (first) vertebra or part cranium?
15	Pont Kimbozi, Luki	P. ibalazambai sp. nov.	RMCA 2017.014.P.0016-0017	Para	70.05	post	bicuspid, rounded cusps	anterior and 2 lateral
16	Pont Kimbozi, Luki	P. ibalazambai sp. nov.	RMCA 2017.014.P.0016-0017	Para	74.38	post	bicuspid, rounded cusps	anterior and 2 lateral
17	Pont Kimbozi, Luki	P. ibalazambai sp. nov.	RMCA 2017.014.P.0018-0019	Para	70.15	post	bicuspid, rounded cusps	anterior and 2 lateral
18	Pont Kimbozi, Luki	P. ibalazambai sp. nov.	RMCA 2017.014.P.0018-0019	Para	69.78	post	bicuspid, rounded cusps	anterior and 2 lateral		or 18 dorsal rays
19	Pont Kimbozi, Luki	P. ibalazambai sp. nov.	RMCA 2017.014.P.0010-0015	Para	64.58	post	bicuspid, rounded cusps	anterior and 2 lateral
20	Pont Kimbozi, Luki	P. ibalazambai sp. nov.	RMCA 2017.014.P.0010-0015	Para	67.01	post	bicuspid, rounded cusps	anterior and 2 lateral
21	Pont Kimbozi, Luki	P. ibalazambai sp. nov.	RMCA 2017.014.P.0020-0021	Para	77.48	post	bicuspid, rounded cusps	anterior and 2 lateral
22	Pont Kimbozi, Luki	P. ibalazambai sp. nov.	RMCA 2017.014.P.0020-0021	Para	70.69	post	bicuspid, rounded cusps	anterior and 2 lateral		extra (first) vertebra or part cranium?
isi	Nile	P. isidori	MNHN IC-2612		37.13	post
isiT	Nile	P. isidori	MNHN IC-4209	Holo	84.33	post
unk3	Lugenda	P. krameri sp. nov	SAIAB 73892	Holo	45.57
unk4	Lugenda	P. krameri sp. nov	SAIAB 237203	Para	48.68
macu1	Luluabourg	P. maculipinnis	AMNH I-12355	Holo	52.92	post
macu2	Luluabourg	P. maculipinnis	AMNH I-12400	Para	53.89	post
MarH	Lisikili	P. marianne	SAIAB 66943	Holo	63.92
171	Lisikili	P. marianne	SAIAB 66944	Para	57.93	post
169	Lisikili	P. marianne	SAIAB 66944	Para	64.14	post
163	Lisikili	P. marianne	SAIAB 66944	Para	59.41	post
159	Lisikili	P. marianne	SAIAB 66944	Para	66.26	post
108	Lisikili	P. marianne	SAIAB 66944	Para	61.75	post
106	Lisikili	P. marianne	SAIAB 66944	Para	66.6	post			missing teeth lower jaw: only 4?; upper: 6?	10 pectorals on left, but 9 on right fin
105	Lisikili	P. marianne	SAIAB 66944	Para	62.48	post
100	Lisikili	P. marianne	SAIAB 66944	Para	63.53	post
95	Lisikili	P. marianne	SAIAB 66944	Para	63.12	post
93	Lisikili	P. marianne	SAIAB 66944	Para	63.95	post
nc6	Katonga	P. nigricans	BMNH 1906.5.30.85-94	Syn	76.88
nc5	Katonga	P. nigricans	BMNH 1906.5.30.85-94	Syn	77.09
nc4	Katonga	P. nigricans	BMNH 1906.5.30.85-94	Syn	86.75
nc3	Katonga	P. nigricans	BMNH 1906.5.30.85-94	Syn	77.48
nc2	Katonga	P. nigricans	BMNH 1906.5.30.85-94	Syn	85.75
nc1	Katonga	P. nigricans	BMNH 1906.5.30.85-94	Syn	80.17
npkB2	Kutu	P. nigripinnis	BMNH 1899.9.26.28-29	Syn	72.47	post
npKB1	Kutu	P. nigripinnis	BMNH 1899.9.26.28-29	Syn	95.21	post
npU	Uerré	P. nigripinnis	RMCA P.344	Syn	61.28
npK608	Kutu	P. nigripinnis	RMCA P.608	Syn	78.79
npK609	Kutu	P. nigripinnis	RMCA P.609	Syn	88.51
npK610	Kutu	P. nigripinnis	RMCA P.610	Syn	102.23
npK611	Kutu	P. nigripinnis	RMCA P.611	Syn	86.85
32	Lac Blue	P. nigripinnis	RMCA 2007.031.P.0388		92.72		bicuspid, small rounded cuspus	anterior and 2 lateral
33	Lac Blue	P. nigripinnis	RMCA 2007.031.P.0388		96.6		bicuspid, rounded cusps	anterior and 2 lateral	right anterior at same level
34	Lac Blue	P. nigripinnis	RMCA 2007.031.P.0388		114.34		bicuspid, rounded cusps	anterior and 2 lateral	right anterior at same level
35	Lac Blue	P. nigripinnis	RMCA 2007.031.P.0388		76.16		bicuspid, rounded cusps	bow
42	Uele	P. osborni	AMNH I-6934	Holo	53		bicuspid,, sharp	anterior and 2 lateral
47	Matadi	P. osborni	RMCA P.47798-47799		62.49					or 38 vertebra
48	Matadi	P. osborni	RMCA P.47798-47799		64.59
49	Bolobo	P. osborni	RMCA P.74822		46.19
50	Bolobo	P. osborni	RMCA P.74822		57.59
1	Boma	P. pedunculatus	RMCA P.22664	Holo	67.69	ant	bicuspid, cusps sharper	three in a row	long, somewhat different than other
petri4	Markala	P. petricolus	MNHN IC-1954.0008	Holo	87.85
petri1	Markala	P. petricolus	MNHN IC-1960.0406	Para	85.09
petri2	Markala	P. petricolus	MNHN IC-1960.0406	Para	50.26
petri3	Markala	P. petricolus	MNHN IC-1960.0407	Para	52.68
pul1	Coquilhatville	P. pulverulentus	BMNH 1899.9.26.26-27	Syn	80.81
pul2	Coquilhatville	P. pulverulentus	BMNH 1899.9.26.26-27	Syn	61.6
pul612	Coquilhatville	P. pulverulentus	RMCA P.612	Syn	89.86
pul613	Coquilhatville	P. pulverulentus	RMCA P.613	Syn	88.8
schr2	Boende	P. schreyeni	RMCA P.174708	Holo	70.49
schr3	Boende	P. schreyeni	RMCA P.174709-19	Para	71.3
schr4	Boende	P. schreyeni	RMCA P.174709-19	Para	75.77
schr1	Bokuna	P. schreyeni	RMCA P.88293	Para	73.15
stap1	Lukindae	P. stappersii	RMCA P.12689	Holo	59.28
kap1	Kapanga	P. stappersii	RMCA P.39492	subs Holo	61.61
stap2	Sondoa	P. stappersii	RMCA P.42531-42541		49.83
kap3	Kasoji	P. stappersii	RMCA P.86897-86901		61.3
kap2	Kasoji	P. stappersii	RMCA P.86897-86901		60.32
tumi1	Banyiville	P. tumifrons	RMCA P.1160	Holo	88.55	ant
aequi	N'Dombe	P. tumifrons	RMCA P.15188	Holo	90.07	ant
antero	Tanga	P. tumifrons	RMCA P.22167	Holo	44.76	ant
28	Kouiliou a kakamoeka	P. vanneeri sp. nov.	RMCA 1990.057.P.2878	Holo	100.85	post	bicuspid, rounded cusps	three in a row	bigger teeth?
23	Kouiliou a kakamoeka	P. vanneeri sp. nov.	RMCA 1990.057.P.2879-2885	Para	118.34	post	bicuspid, rounded cusps	three in a row	bigger teeth?	2 semi rays in dorsal
24	Kouiliou a kakamoeka	P. vanneeri sp. nov.	RMCA 1990.057.P.2879-2885	Para	104.85	post	bicuspid, rounded cusps	three in a row	bigger teeth?
25	Kouiliou a kakamoeka	P. vanneeri sp. nov.	RMCA 1990.057.P.2879-2885	Para	97.56	post	bicuspid, rounded cusps	three in a row	bigger teeth?	11 pectoral rays on right side + small appendic
26	Kouiliou a kakamoeka	P. vanneeri sp. nov.	RMCA 1990.057.P.2879-2885	Para	83.62	post	bicuspid, rounded cusps	three in a row	bigger teeth?	anal overlap
27	Kouiliou a kakamoeka	P. vanneeri sp. nov.	RMCA 1990.057.P.2879-2885	Para	82	post	bicuspid, rounded cusps	three in a row	bigger teeth?
29	Kissafou & Kouiliou	P. vanneeri sp. nov.	RMCA 1990.057.P.2890-2892	Para	77.93	post	bicuspid, rounded cusps	three in a row	bigger teeth?
30	Kissafou & Kouiliou	P. vanneeri sp. nov.	RMCA 1990.057.P.2890-2892	Para	99.53	post	bicuspid, rounded cusps	three in a row	mid tooth somewhat more backwards; bigger teeth?	1 extra small anal ray?
31	Kissafou & Kouiliou	P. vanneeri sp. nov.	RMCA 1990.057.P.2890-2892	Para	94.6	post	bicuspid, rounded cusps	unsure: three in a row?	bigger teeth?	unclear posterior rays dorsal fin;1 extra small anal ray?
9	Kouiliou a kakamoeka	P. vanneeri sp. nov.	RMCA 1990.057.P.2893-2894	Para	65.57	post	bicuspid, rounded cusps	three in a row	bigger teeth?	dorsal fin partly gone?
10	Kouiliou a kakamoeka	P. vanneeri sp. nov.	RMCA 1990.057.P.2893-2894	Para	123.55	post	bicuspid, rounded cusps	three in a row	bigger teeth?
unk2	Mukombe	P. weyli sp. nov.	SAIAB 67639	Holo	51.43	post
unk1	Buzi	P. weyli sp. nov.	SAIAB 67706	Para	49.1	post		piramide
